# Supplementary material for: Bloom evenness modulates the influence of bloom abundance on insect community structure in suburban gardens
Source: PeerJ. 2021 Apr 22;9:e11132. doi: 10.7717/peerj.11132 (PMC8071070; doi:10.7717/peerj.11132)
Supplement: Supplemental Information 3 — Data of combined vegetation and insect survey data. Data was paired by closest date. Variables included site name, site acreage, distance to nearest greenspace (or ‘park’ in the file), the log of the nearest park acreage, park acreage, the dates of the vegetation survey and insect bowl survey, whether the survey was a baseline survey that included all vegetation (non-basline surveys did not count non-blooming plants), plant richness, Florida-friendly plant richness (Ff.richness), native plant richness (Native.richness), non-native plant richness (Non-native.richness), location, abundance of total insects (Abundance), abundance of total insects sans dolichopodidae (Abundance.sans.dolichopodidae), insect species richness (Richness), insect evenness (evenness), lepidopteran abundance (Abundance.leps), lepidopteran richness (Richness.leps), lepidopteran evenness (lep.evenness), flower visiting insect abundance (Abundance.flower.visitors), richness of flower visiting insect species (Richness.flower.visitors), flower visiting insect evenness (flower.evenness), date of the bloom survey (bloom.date), number of blooms counted (Bloom.abundance), Florida-friendly bloom abundance (Ff.friendly.bloom.abundance), native bloom abundance (Native.bloom.abundance), non-native bloom abundance (Nonnative.bloomabundance), the richness of blooming plant species (bloom.richness), Florida-friendly blooming plant species richness (Ff.bloom.richness), native bloom richness (native.bloom.richness), non-native bloom richness (nonnative.bloom.richness), and bloom evenness (bloom.evenness). Pairs of vegetation/insect survey data which were conducted more than 14 days apart (the day.difference was greater than +/- 14) were removed. The abundance of insects with and without the dolichopodidae family were considered. We compared the number of blooms counted (Bloom.abundance) with two variants: Bloom.abundance.30000max and Bloom.abundance.sans.outliers. With Bloom.abundance.30000max, we capped bloom [file peerj-09-11132-s003.csv]

Site name	Site acreage	Distance to park	log.Park.Ac.	Park Ac	Date.veg.survey	Baseline	plant.richness	Ff.richness	Native.richness	Non-native.richness	Day.difference	Location	Date.bowl.survey	Abundance	Abundance.sans.dolichopodidae	Richness	evenness	Abundance.leps	Richness.leps	lep.evenness	Abundance.flower.visitors	Richness.flower.visitors	flower.evenness	bloom.date	Bloom.abundance	Bloom.abundance.30000max	Bloom.abundance.sans.outliers	Fl.friendly.bloom.abundance	Native.bloom.abundance	Nonnative.bloomabundance	Nonnative.bloom.abundance.30000max	bloom.richness	Ff.bloom.richness	native.bloom.richness	nonnative.bloom.richness	bloom.evenness	Location
Location 1	0.41756802	398.6655384	1.084933575	12.16	2/28/13		66	15	19	29	-5	Location 1	3/5/13	71	56	19	0.570311291	0	0	1	6	1	1	2/28/13	4	4	3	1	1	2	2	4	1	1	2	0.968186301	Location 1
Location 1	0.41756802	398.6655384	1.084933575	12.16	5/15/13		15	4	6	5	-1	Location 1	5/16/13	73	50	20	0.578230164	4	1	1	8	3	0.70166055	5/15/13	1975	1975	1975	235	932	808	808	15	4	6	5	0.133159004	Location 1
Location 1	0.41756802	398.6655384	1.084933575	12.16	7/1/13		17	4	6	5	-2	Location 1	7/3/13	138	46	16	0.382000829	3	1	1	6	3	0.812163754	7/1/13	771	771	771	16	617	86	86	17	4	6	5	0.211465476	Location 1
Location 1	0.41756802	398.6655384	1.084933575	12.16	9/5/13		6	1	4	1	2	Location 1	9/3/13	504	169	24	0.277244421	1	1	1	1	1	1	9/5/13	430	430	430	5	299	126	126	6	1	4	1	0.149597088	Location 1
Location 1	0.41756802	398.6655384	1.084933575	12.16	11/5/13		14	1	4	6	1	Location 1	11/4/13	89	64	26	0.579339946	2	2	0.939542268	6	5	0.935846991	11/5/13	662	662	662	45	350	222	222	14	1	4	6	0.22330825	Location 1
Location 1	0.41756802	398.6655384	1.084933575	12.16	2/24/14	Yes	67	15	20	28	-15	Location 1	3/11/14	75	67	23	0.57547043	1	1	1	5	4	0.929178946	2/24/14	5711	5711	5709	21	1173	4517	4517	8	1	3	4	0.07192608	Location 1
Location 1	0.41756802	398.6655384	1.084933575	12.16	5/7/14		12	1	5	5	-1	Location 1	5/8/14	120	43	14	0.377091413	0	0	1	1	1	1	5/7/14	1340	1340	1340	2	802	518	518	12	1	5	5	0.14519352	Location 1
Location 1	0.41756802	398.6655384	1.084933575	12.16	7/9/14		14	6	6	2	-7	Location 1	7/16/14	63	17	6	0.292938568	0	0	1	0	0	1	7/9/14	696	696	696	164	518	14	14	14	6	6	2	0.29071518	Location 1
Location 1	0.41756802	398.6655384	1.084933575	12.16	9/18/14		10	3	4	3	1	Location 1	9/17/14	152	41	14	0.344449123	0	0	1	0	0	1	9/18/14	1636	1636	1636	20	1426	190	190	10	3	4	3	0.121995476	Location 1
Location 2	0.36056171	569.5574515	1.278753601	19	1/24/13		90	26	31	26	-40	Location 2	3/5/13	52	45	24	0.7506394	0	0	1	4	1	1	1/24/13	8	8	8	1	5	2	2	8	1	5	2	0.962213974	Location 2
Location 2	0.36056171	569.5574515	1.278753601	19	5/15/13		28	9	14	5	-1	Location 2	5/16/13	233	109	30	0.399481733	26	6	0.489158656	53	11	0.506386007	5/15/13	21632	21632	21632	938	20628	66	66	28	9	14	5	0.119783364	Location 2
Location 2	0.36056171	569.5574515	1.278753601	19	7/15/13		32	12	9	11	-10	Location 2	7/25/13	287	128	21	0.307602187	0	0	1	25	5	0.414410071	7/15/13	4090	4090	4090	3035	536	519	519	32	12	9	11	0.206935934	Location 2
Location 2	0.36056171	569.5574515	1.278753601	19	9/5/13		27	9	4	13	2	Location 2	9/3/13	383	161	27	0.293241008	2	1	1	17	5	0.601482269	9/5/13	2855	2855	2855	1631	203	871	871	27	9	4	13	0.251629521	Location 2
Location 2	0.36056171	569.5574515	1.278753601	19	11/5/13		36	15	11	9	1	Location 2	11/4/13	209	164	27	0.411954479	5	2	0.556479763	12	5	0.705369084	11/5/13	3630	3630	3630	792	1884	823	823	36	15	11	9	0.180929702	Location 2
Location 2	0.36056171	569.5574515	1.278753601	19	2/24/14	Yes	115	36	41	32	-15	Location 2	3/11/14	53	50	18	0.637123745	0	0	1	1	1	1	2/24/14	31465	30000	31465	31	19553	11606	11606	15	3	5	6	0.07088271	Location 2
Location 2	0.36056171	569.5574515	1.278753601	19	5/5/14		27	10	11	6	-3	Location 2	5/8/14	139	59	21	0.423729446	0	0	1	5	4	0.929178946	5/5/14	3893	3893	3893	848	1760	1285	1285	27	10	11	6	0.159330979	Location 2
Location 2	0.36056171	569.5574515	1.278753601	19	7/9/14		43	21	9	12	-7	Location 2	7/16/14	88	43	15	0.465252178	0	0	1	7	3	0.760711366	7/9/14	8332	8332	8332	3484	4310	537	537	43	21	9	12	0.183404009	Location 2
Location 2	0.36056171	569.5574515	1.278753601	19	9/18/14		33	15	5	10	1	Location 2	9/17/14	145	33	16	0.375409345	0	0	1	0	0	1	9/18/14	3728	3728	3728	1343	1163	750	750	33	15	5	10	0.19321134	Location 2
Location 3	0.29388873	3039.128251	1.792391689	62	1/31/13		90	18	33	33	-41	Location 3	3/13/13	33	20	14	0.767242464	0	0	1	0	0	1	1/31/13	7	7	6	1	3	3	3	7	1	3	3	0.963128233	Location 3
Location 3	0.29388873	3039.128251	1.792391689	62	5/28/13		21	5	11	4	-1	Location 3	5/29/13	187	101	20	0.36202443	0	0	1	4	3	0.908722009	5/28/13	527	527	527	72	413	40	40	21	5	11	4	0.303030841	Location 3
Location 3	0.29388873	3039.128251	1.792391689	62	7/25/13		19	7	5	6	0	Location 3	7/25/13	150	105	22	0.404760124	6	1	1	7	2	0.397678339	7/25/13	406	406	406	231	33	138	138	19	7	5	6	0.286390069	Location 3
Location 3	0.29388873	3039.128251	1.792391689	62	9/11/13		21	6	7	8	-1	Location 3	9/12/13	79	22	8	0.334051628	0	0	1	0	0	1	9/11/13	700	700	700	356	80	264	264	21	6	7	8	0.294636047	Location 3
Location 3	0.29388873	3039.128251	1.792391689	62	11/12/13		15	3	5	7	-1	Location 3	11/13/13	30	17	10	0.636463093	2	1	1	3	2	0.824153609	11/12/13	2276	2276	2276	136	1154	986	986	15	3	5	7	0.152211877	Location 3
Location 3	0.29388873	3039.128251	1.792391689	62	2/28/14	Yes	99	21	41	32	-19	Location 3	3/19/14	66	65	17	0.541967937	0	0	1	4	1	1	2/28/14	1348	1348	452	21	425	902	902	4	1	1	2	0.075777453	Location 3
Location 3	0.29388873	3039.128251	1.792391689	62	5/12/14		23	5	8	9	11	Location 3	5/1/14	33	20	8	0.549030488	0	0	1	0	0	1	5/12/14	1044	1044	1044	279	486	278	278	23	5	8	9	0.211115376	Location 3
Location 3	0.29388873	3039.128251	1.792391689	62	7/8/14		20	5	2	11	5	Location 3	7/3/14	85	47	13	0.404316096	3	2	0.824153609	3	2	0.824153609	7/8/14	876	876	876	55	72	739	739	20	5	2	11	0.218751416	Location 3
Location 3	0.29388873	3039.128251	1.792391689	62	9/8/14		18	6	5	6	-4	Location 3	9/12/14	105	34	13	0.358191463	1	1	1	1	1	1	9/8/14	592	592	592	350	64	175	175	18	6	5	6	0.266355297	Location 3
Location 4	0.39651758	2487.164637	2.656452779	453.37	2/7/13		80	20	25	29	-34	Location 4	3/13/13	32	22	11	0.607450755	1	1	1	4	4	0.968186301	2/7/13	0	0	0	0	0	0	0	0	0	0	0	1	Location 4
Location 4	0.39651758	2487.164637	2.656452779	453.37	5/28/13		16	3	7	5	-1	Location 4	5/29/13	86	41	16	0.476137217	1	1	1	5	4	0.929178946	5/28/13	3458	3458	3458	596	2737	123	123	16	3	7	5	0.112754495	Location 4
Location 4	0.39651758	2487.164637	2.656452779	453.37	7/25/13		17	3	8	6	0	Location 4	7/25/13	111	66	23	0.490735196	1	1	1	13	5	0.650377367	7/25/13	2827	2827	2827	81	2585	161	161	17	3	8	6	0.15141991	Location 4
Location 4	0.39651758	2487.164637	2.656452779	453.37	9/11/13		15	3	9	3	-1	Location 4	9/12/13	171	88	16	0.364856418	0	0	1	2	2	0.939542268	9/11/13	2269	2269	2269	168	2070	31	31	15	3	9	3	0.152448342	Location 4
Location 4	0.39651758	2487.164637	2.656452779	453.37	11/12/13		13	2	7	3	-1	Location 4	11/13/13	42	27	15	0.6379978	5	2	0.556479763	9	5	0.820246953	11/12/13	1335	1335	1276	51	1147	83	83	13	2	7	3	0.1731385	Location 4
Location 4	0.39651758	2487.164637	2.656452779	453.37	2/28/14	Yes	87	21	30	30	-19	Location 4	3/19/14	71	56	21	0.564020784	1	1	1	4	3	0.908722009	2/28/14	111424	30000	108634	1783	392	108952	30000	13	4	4	4	0.05247322	Location 4
Location 4	0.39651758	2487.164637	2.656452779	453.37	5/12/14		14	4	5	5	11	Location 4	5/1/14	76	24	11	0.404914795	0	0	1	1	1	1	5/12/14	1731	1731	1731	785	636	310	310	14	4	5	5	0.13771786	Location 4
Location 4	0.39651758	2487.164637	2.656452779	453.37	7/8/14		11	3	5	3	5	Location 4	7/3/14	82	20	12	0.416757573	1	1	1	4	3	0.908722009	7/8/14	4166	4166	4166	111	3870	185	185	11	3	5	3	0.106813177	Location 4
Location 4	0.39651758	2487.164637	2.656452779	453.37	9/8/14		18	2	11	5	-4	Location 4	9/12/14	52	45	8	0.39607264	0	0	1	5	2	0.556479763	9/8/14	2620	2620	2616	177	2348	95	95	18	2	11	5	0.1833002	Location 4
Location 5	0.42743005	357.7425401	0.745074792	5.56	1/24/13		69	14	27	24	-50	Location 5	3/15/13	33	20	18	0.788263316	0	0	1	3	2	0.824153609	1/24/13	6	6	6	1	2	2	2	6	1	2	2	0.964539757	Location 5
Location 5	0.42743005	357.7425401	0.745074792	5.56	5/30/13		27	6	11	9	-1	Location 5	5/31/13	158	42	24	0.450606564	1	1	1	10	5	0.784143189	5/30/13	2026	2026	2026	1088	342	577	577	27	6	11	9	0.217591195	Location 5
Location 5	0.42743005	357.7425401	0.745074792	5.56	7/23/13		24	7	8	9	-4	Location 5	7/27/13	242	62	23	0.396978375	1	1	1	17	5	0.601482269	7/23/13	3133	3133	3133	573	323	2237	2237	24	7	8	9	0.2412834	Location 5
Location 5	0.42743005	357.7425401	0.745074792	5.56	9/10/13		26	7	6	11	1	Location 5	9/9/13	270	60	18	0.316760973	2	2	0.939542268	8	4	0.805729641	9/10/13	2887	2887	2887	363	996	868	868	26	7	6	11	0.209979396	Location 5
Location 5	0.42743005	357.7425401	0.745074792	5.56	11/12/13		20	4	7	8	0	Location 5	11/12/13	57	40	11	0.463436526	0	0	1	1	1	1	11/12/13	1327	1327	1327	611	239	440	440	20	4	7	8	0.20188624	Location 5
Location 5	0.42743005	357.7425401	0.745074792	5.56	2/27/14	Yes	79	15	28	28	-14	Location 5	3/13/14	60	52	17	0.581497739	0	0	1	3	2	0.824153609	2/27/14	12267	12267	11619	132	11083	1052	1052	11	4	4	3	0.064077665	Location 5
Location 5	0.42743005	357.7425401	0.745074792	5.56	5/8/14		34	8	14	10	-12	Location 5	5/20/14	18	8	7	0.6193575	0	0	1	1	1	1	5/8/14	4603	4603	4603	765	2193	1637	1637	34	8	14	10	0.141694858	Location 5
Location 5	0.42743005	357.7425401	0.745074792	5.56	7/7/14		32	13	10	8	6	Location 5	7/1/14	133	63	20	0.422924227	2	2	0.939542268	8	4	0.730132091	7/7/14	1827	1827	1827	928	610	227	227	32	13	10	8	0.254516699	Location 5
Location 5	0.42743005	357.7425401	0.745074792	5.56	9/3/14		27	6	12	6	-7	Location 5	9/10/14	85	47	11	0.380462901	0	0	1	0	0	1	9/3/14	2333	2333	2333	251	1066	639	639	27	6	12	6	0.187953419	Location 5
Location 6	0.27687844	1437.039715	1.068185862	11.7	1/23/13		70	21	21	21	-51	Location 6	3/15/13	14	14	8	0.797146705	0	0	1	1	1	1	1/23/13	6	6	6	3	1	2	2	6	3	1	2	0.964539757	Location 6
Location 6	0.27687844	1437.039715	1.068185862	11.7	5/13/13		16	5	3	6	-1	Location 6	5/14/13	193	80	25	0.432661846	1	1	1	18	6	0.777732479	5/13/13	1610	1610	1610	1041	118	389	389	16	5	3	6	0.226408645	Location 6
Location 6	0.27687844	1437.039715	1.068185862	11.7	7/26/13		15	7	2	6	0	Location 6	7/26/13	207	87	21	0.366610898	1	1	1	7	4	0.851869177	7/26/13	1049	1049	1049	283	124	642	642	15	7	2	6	0.251091377	Location 6
Location 6	0.27687844	1437.039715	1.068185862	11.7	9/17/13		13	4	3	5	0	Location 6	9/17/13	247	66	21	0.323278167	2	1	1	6	4	0.907385934	9/17/13	350	350	350	64	62	204	204	13	4	3	5	0.309059591	Location 6
Location 6	0.27687844	1437.039715	1.068185862	11.7	11/6/13		17	5	5	5	-1	Location 6	11/7/13	97	51	19	0.500888181	0	0	1	5	2	0.556479763	11/6/13	1431	1431	1431	320	136	506	506	17	5	5	5	0.187190346	Location 6
Location 6	0.27687844	1437.039715	1.068185862	11.7	2/28/14	Yes	76	23	20	26	-5	Location 6	3/5/14	7	7	6	0.938641816	0	0	1	2	2	0.939542268	2/28/14	13740	13740	12428	237	131	12785	12785	10	1	3	5	0.071722104	Location 6
Location 6	0.27687844	1437.039715	1.068185862	11.7	5/2/14		25	6	9	5	-4	Location 6	5/6/14	23	7	7	0.549070599	0	0	1	1	1	1	5/2/14	1722	1722	1722	156	444	812	812	25	6	9	5	0.201912848	Location 6
Location 6	0.27687844	1437.039715	1.068185862	11.7	7/10/14		22	9	7	5	-8	Location 6	7/18/14	86	41	14	0.463204292	3	1	1	4	2	0.678319471	7/10/14	872	872	872	271	133	442	442	22	9	7	5	0.33669741	Location 6
Location 6	0.27687844	1437.039715	1.068185862	11.7	9/11/14		24	8	5	7	-8	Location 6	9/19/14	229	76	24	0.37645104	0	0	1	2	2	0.939542268	9/11/14	873	873	873	389	158	305	305	24	8	5	7	0.226749057	Location 6
Location 7	0.33012819	1017.318303	1.482158695	30.35	1/25/13		100	27	33	33	-41	Location 7	3/7/13	32	22	15	0.74810603	0	0	1	1	1	1	1/25/13	6	6	6	2	1	2	2	8	2	2	3	0.964539757	Location 7
Location 7	0.33012819	1017.318303	1.482158695	30.35	5/30/13		20	6	11	2	-1	Location 7	5/31/13	267	59	22	0.388114869	0	0	1	13	5	0.724977338	5/30/13	2022	2022	2022	1576	391	52	52	20	6	11	2	0.275984892	Location 7
Location 7	0.33012819	1017.318303	1.482158695	30.35	7/23/13		28	9	10	8	-4	Location 7	7/27/13	222	74	18	0.304563739	0	0	1	8	4	0.730132091	7/23/13	2201	2201	2201	1211	756	232	232	28	9	10	8	0.175376717	Location 7
Location 7	0.33012819	1017.318303	1.482158695	30.35	9/10/13		23	9	7	5	1	Location 7	9/9/13	223	70	17	0.321619606	0	0	1	19	3	0.411768227	9/10/13	2662	2662	2662	1539	836	68	68	23	9	7	5	0.241231779	Location 7
Location 7	0.33012819	1017.318303	1.482158695	30.35	11/12/13		20	9	6	4	0	Location 7	11/12/13	64	55	22	0.622075624	3	3	0.958212697	7	6	0.931999608	11/12/13	1472	1472	1472	796	612	31	31	20	9	6	4	0.174817725	Location 7
Location 7	0.33012819	1017.318303	1.482158695	30.35	2/27/14	Yes	103	28	34	34	-14	Location 7	3/13/14	111	66	26	0.514930178	1	1	1	4	3	0.908722009	2/27/14	1483	1483	1483	547	547	352	352	9	3	3	1	0.13923211	Location 7
Location 7	0.33012819	1017.318303	1.482158695	30.35	5/9/14		29	10	10	8	-11	Location 7	5/20/14	192	58	18	0.363802875	0	0	1	7	3	0.73785306	5/9/14	3284	3284	3284	676	2347	257	257	29	10	10	8	0.213395412	Location 7
Location 7	0.33012819	1017.318303	1.482158695	30.35	7/7/14		29	14	10	5	6	Location 7	7/1/14	148	80	20	0.43632851	0	0	1	13	5	0.701882316	7/7/14	3856	3856	3856	708	2929	219	219	29	14	10	5	0.199211607	Location 7
Location 7	0.33012819	1017.318303	1.482158695	30.35	9/3/14		32	14	10	6	-7	Location 7	9/10/14	7	7	5	0.91689069	0	0	1	0	0	1	9/3/14	7408	7408	7408	2273	4789	290	290	32	14	10	6	0.175681488	Location 7
Location 8	0.31875241	468.0856616	1.278753601	19	1/24/13		58	10	21	24	-40	Location 8	3/5/13	56	28	19	0.632790894	0	0	1	4	3	0.908722009	1/24/13	0	0	0	0	0	0	0	0	0	0	0	1	Location 8
Location 8	0.31875241	468.0856616	1.278753601	19	5/30/13		21	4	10	7	-1	Location 8	5/31/13	179	80	22	0.398539065	4	1	1	10	5	0.784143189	5/30/13	1197	1197	1197	93	891	213	213	21	4	10	7	0.237139929	Location 8
Location 8	0.31875241	468.0856616	1.278753601	19	7/23/13		16	5	6	5	-4	Location 8	7/27/13	427	175	27	0.287448415	1	1	1	15	3	0.414708892	7/23/13	686	686	686	93	367	226	226	16	5	6	5	0.286452091	Location 8
Location 8	0.31875241	468.0856616	1.278753601	19	9/10/13		13	4	5	4	1	Location 8	9/9/13	303	70	17	0.321359012	6	1	1	16	3	0.545680205	9/10/13	1368	1368	1368	341	795	232	232	13	4	5	4	0.134197754	Location 8
Location 8	0.31875241	468.0856616	1.278753601	19	11/12/13		13	3	5	5	0	Location 8	11/12/13	132	56	19	0.403758663	1	1	1	6	5	0.935846991	11/12/13	604	604	604	308	184	112	112	13	3	5	5	0.193367917	Location 8
Location 8	0.31875241	468.0856616	1.278753601	19	2/27/14	Yes	58	11	22	22	-14	Location 8	3/13/14	63	17	18	0.572373339	0	0	1	2	2	0.939542268	2/27/14	10101	10101	8983	6	524	9571	9571	9	1	4	4	0.064752995	Location 8
Location 8	0.31875241	468.0856616	1.278753601	19	5/8/14		15	3	7	4	-12	Location 8	5/20/14	38	22	14	0.62077023	10	2	0.27919678	16	7	0.690417226	5/8/14	2191	2191	2191	345	1362	333	333	15	3	7	4	0.13916779	Location 8
Location 8	0.31875241	468.0856616	1.278753601	19	7/7/14		11	4	4	3	6	Location 8	7/1/14	147	87	20	0.362060803	7	5	0.91689069	9	7	0.924080569	7/7/14	495	495	495	386	66	43	43	11	4	4	3	0.231031506	Location 8
Location 8	0.31875241	468.0856616	1.278753601	19	9/3/14		15	4	4	7	-7	Location 8	9/10/14	116	48	13	0.401658436	0	0	1	1	1	1	9/3/14	529	529	529	121	181	227	227	15	4	4	7	0.201055813	Location 8
Location 9	0.31693946	921.7015414	1.068185862	11.7	1/28/13		80	18	30	27	-46	Location 9	3/15/13	83	73	23	0.619095485	2	1	1	7	4	0.851869177	1/28/13	6	6	6	1	3	2	2	8	1	5	2	0.964539757	Location 9
Location 9	0.31693946	921.7015414	1.068185862	11.7	5/30/13		31	8	9	12	-1	Location 9	5/31/13	161	83	25	0.443721863	1	1	1	11	5	0.682896347	5/30/13	2744	2744	2744	1426	631	547	547	31	8	9	12	0.181965367	Location 9
Location 9	0.31693946	921.7015414	1.068185862	11.7	7/7/13		30	8	9	12	-2	Location 9	7/9/13	192	58	26	0.416280834	2	2	0.939542268	13	6	0.72172046	7/7/13	1758	1758	1758	677	639	373	373	30	8	9	12	0.288479418	Location 9
Location 9	0.31693946	921.7015414	1.068185862	11.7	9/10/13		34	13	9	9	1	Location 9	9/9/13	506	140	31	0.331759939	1	1	1	3	3	0.966503189	9/10/13	2507	2507	2507	1208	793	480	480	34	13	9	9	0.231980153	Location 9
Location 9	0.31693946	921.7015414	1.068185862	11.7	2/27/14	Yes	82	19	32	27	-14	Location 9	3/13/14	136	62	23	0.522038363	0	0	1	7	2	0.592409022	2/27/14	323	323	323	100	223	0	0	5	1	4	0	0.147210021	Location 9
Location 9	0.31693946	921.7015414	1.068185862	11.7	5/12/14		30	10	13	7	-8	Location 9	5/20/14	21	19	5	0.472466186	0	0	1	0	0	1	5/12/14	5914	5914	5914	658	5099	157	157	30	10	13	7	0.161315673	Location 9
Location 9	0.31693946	921.7015414	1.068185862	11.7	7/7/14		27	9	10	6	6	Location 9	7/1/14	94	23	12	0.401475337	0	0	1	5	3	0.817150141	7/7/14	1860	1860	1860	399	1168	276	276	27	9	10	6	0.263029419	Location 9
Location 9	0.31693946	921.7015414	1.068185862	11.7	9/3/14		27	11	10	5	-7	Location 9	9/10/14	27	13	8	0.559651122	0	0	1	2	2	0.939542268	9/3/14	1847	1847	1847	196	1438	176	176	27	11	10	5	0.287876504	Location 9
Location 10	0.34304776	976.0912143	1.084933575	12.16	1/22/13		211	50	78	68	-42	Location 10	3/5/13	30	17	18	0.785095496	1	1	1	3	3	0.966503189	1/22/13	15	15	15	4	4	4	4	15	4	4	4	0.962914168	Location 10
Location 10	0.34304776	976.0912143	1.084933575	12.16	5/15/13		39	8	18	12	-1	Location 10	5/16/13	163	62	20	0.388378552	9	1	1	13	5	0.608111084	5/15/13	11222	11222	11222	2431	7929	795	795	39	8	18	12	0.153992766	Location 10
Location 10	0.34304776	976.0912143	1.084933575	12.16	7/24/13		39	10	13	16	-1	Location 10	7/25/13	175	65	14	0.361281584	0	0	1	0	0	1	7/24/13	2073	2073	2073	657	961	455	455	39	10	13	16	0.233887577	Location 10
Location 10	0.34304776	976.0912143	1.084933575	12.16	9/5/13		36	8	12	15	2	Location 10	9/3/13	324	109	16	0.262329351	0	0	1	1	1	1	9/5/13	2144	2144	2144	524	893	643	643	36	8	12	15	0.286279482	Location 10
Location 10	0.34304776	976.0912143	1.084933575	12.16	11/18/13		31	9	12	8	0	Location 10	11/18/13	38	22	14	0.651693006	0	0	1	2	1	1	11/18/13	1278	1278	1278	161	687	185	185	31	9	12	8	0.247173507	Location 10
Location 10	0.34304776	976.0912143	1.084933575	12.16	2/25/14	Yes	206	49	75	69	-14	Location 10	3/11/14	53	50	19	0.691935788	1	1	1	4	2	0.678319471	2/25/14	3143	3143	3143	2254	147	239	239	21	7	5	7	0.143251896	Location 10
Location 10	0.34304776	976.0912143	1.084933575	12.16	5/7/14		37	8	19	10	-1	Location 10	5/8/14	46	40	13	0.542981701	1	1	1	1	1	1	5/7/14	5364	5364	5364	1367	3442	555	555	37	8	19	10	0.161635621	Location 10
Location 10	0.34304776	976.0912143	1.084933575	12.16	7/11/14		31	9	12	9	-5	Location 10	7/16/14	24	8	5	0.462138905	0	0	1	0	0	1	7/11/14	1982	1982	1982	381	800	800	800	31	9	12	9	0.229610891	Location 10
Location 10	0.34304776	976.0912143	1.084933575	12.16	9/20/14		50	13	19	15	3	Location 10	9/17/14	115	84	9	0.28721987	0	0	1	1	1	1	9/20/14	2550	2550	2550	647	980	663	663	50	13	19	15	0.234570016	Location 10
Location 11	0.312624	1499.040294	1.068185862	11.7	1/25/13		31	7	8	14	-49	Location 11	3/15/13	40	34	17	0.714845462	0	0	1	1	1	1	1/25/13	2	2	2	0	1	1	1	2	0	1	1	0.939542268	Location 11
Location 11	0.312624	1499.040294	1.068185862	11.7	5/13/13		8	3	1	3	-1	Location 11	5/14/13	170	128	21	0.365245534	2	2	0.939542268	7	5	0.91689069	5/13/13	186	186	186	82	19	59	59	8	3	1	3	0.338613661	Location 11
Location 11	0.312624	1499.040294	1.068185862	11.7	7/26/13		12	5	3	3	0	Location 11	7/26/13	159	63	17	0.389527403	1	1	1	8	4	0.792330751	7/26/13	306	306	306	237	50	12	12	12	5	3	3	0.263368101	Location 11
Location 11	0.312624	1499.040294	1.068185862	11.7	9/17/13		16	8	2	4	0	Location 11	9/17/13	279	71	19	0.303964369	0	0	1	3	2	0.824153609	9/17/13	1213	1213	1213	632	81	471	471	16	8	2	4	0.157858688	Location 11
Location 11	0.312624	1499.040294	1.068185862	11.7	11/6/13		10	2	3	3	-1	Location 11	11/7/13	175	65	14	0.34524575	0	0	1	5	1	1	11/6/13	631	631	631	14	37	422	422	10	2	3	3	0.189983717	Location 11
Location 11	0.312624	1499.040294	1.068185862	11.7	2/26/14	Yes	5	1	1	2	-7	Location 11	3/5/14	15	15	8	0.767907214	0	0	1	0	0	1	2/26/14	331	331	331	81	4	96	96	5	1	1	2	0.156342273	Location 11
Location 11	0.312624	1499.040294	1.068185862	11.7	5/2/14		9	1	3	3	-4	Location 11	5/6/14	74	56	20	0.612955832	2	1	1	4	3	0.908722009	5/2/14	441	441	441	84	28	256	256	9	1	3	3	0.232104803	Location 11
Location 11	0.312624	1499.040294	1.068185862	11.7	7/10/14		10	3	3	3	-8	Location 11	7/18/14	142	64	20	0.414428574	2	2	0.939542268	6	5	0.935846991	7/10/14	533	533	533	199	69	212	212	10	3	3	3	0.243603078	Location 11
Location 11	0.312624	1499.040294	1.068185862	11.7	9/11/14		9	4	3	2	-8	Location 11	9/19/14	540	100	19	0.255396571	0	0	1	3	2	0.824153609	9/11/14	512	512	512	363	94	55	55	9	4	3	2	0.19181572	Location 11
Location 12	0.3901221	2148.888159	2.212187604	163	1/23/13		43	10	13	19	-43	Location 12	3/7/13	22	19	8	0.667624263	0	0	1	1	1	1	1/23/13	6	6	5	0	4	2	2	6	0	4	2	0.964539757	Location 12
Location 12	0.3901221	2148.888159	2.212187604	163	5/13/13		15	6	3	6	-1	Location 12	5/14/13	124	54	18	0.458673669	0	0	1	7	2	0.397678339	5/13/13	1248	1248	1248	478	23	747	747	15	6	3	6	0.190586618	Location 12
Location 12	0.3901221	2148.888159	2.212187604	163	7/26/13		17	5	3	9	0	Location 12	7/26/13	100	64	16	0.443736892	1	1	1	7	3	0.645845612	7/26/13	1522	1522	1522	750	95	677	677	17	5	3	9	0.174206352	Location 12
Location 12	0.3901221	2148.888159	2.212187604	163	9/13/13		14	8	2	4	-4	Location 12	9/17/13	115	84	12	0.398256794	0	0	1	7	2	0.592409022	9/13/13	732	732	732	449	19	264	264	14	8	2	4	0.225312685	Location 12
Location 12	0.3901221	2148.888159	2.212187604	163	11/6/13		16	5	4	7	-1	Location 12	11/7/13	107	71	19	0.441786513	1	1	1	5	4	0.929178946	11/6/13	883	883	883	50	14	819	819	16	5	4	7	0.195098468	Location 12
Location 12	0.3901221	2148.888159	2.212187604	163	2/25/14	Yes	51	15	13	21	-8	Location 12	3/5/14	9	9	5	0.820246953	0	0	1	0	0	1	2/25/14	644	644	644	0	384	131	131	6	0	2	3	0.115355563	Location 12
Location 12	0.3901221	2148.888159	2.212187604	163	4/29/14		15	4	4	6	-7	Location 12	5/6/14	73	50	15	0.519317123	2	1	1	4	3	0.908722009	4/29/14	1425	1425	1425	95	115	1107	1107	15	4	4	6	0.17525019	Location 12
Location 12	0.3901221	2148.888159	2.212187604	163	7/10/14		17	7	5	5	-8	Location 12	7/18/14	138	46	17	0.362548977	0	0	1	3	2	0.824153609	7/10/14	517	517	517	340	35	142	142	17	7	5	5	0.261895079	Location 12
Location 12	0.3901221	2148.888159	2.212187604	163	9/9/14		18	5	5	7	-10	Location 12	9/19/14	120	43	17	0.406104804	1	1	1	2	2	0.939542268	9/9/14	573	573	573	334	22	216	216	17	5	4	7	0.235774781	Location 12
Location 13	0.36710595	461.6133029	1.482158695	30.35	3/28/13		35	7	12	15	0	Location 13	3/28/13	34	33	11	0.644221508	0	0	1	0	0	1	3/28/13	7	7	7	1	3	3	3	8	2	3	3	0.963128233	Location 13
Location 13	0.36710595	461.6133029	1.482158695	30.35	5/30/13		8	4	1	3	1	Location 13	5/29/13	260	62	25	0.386565018	1	1	1	7	5	0.881852725	5/30/13	254	254	254	63	5	186	186	8	4	1	3	0.262462163	Location 13
Location 13	0.36710595	461.6133029	1.482158695	30.35	7/25/13		14	4	2	6	0	Location 13	7/25/13	393	132	36	0.380897543	4	2	0.794991463	14	5	0.727437617	7/25/13	422	422	422	43	196	180	180	14	4	2	6	0.251706788	Location 13
Location 13	0.36710595	461.6133029	1.482158695	30.35	9/11/13		7	1	2	3	-1	Location 13	9/12/13	424	138	26	0.284694671	2	1	1	27	6	0.476049969	9/11/13	114	114	114	3	16	58	58	7	1	2	3	0.350624559	Location 13
Location 13	0.36710595	461.6133029	1.482158695	30.35	11/14/13		8	1	2	4	1	Location 13	11/13/13	46	40	16	0.593855995	7	1	1	10	4	0.621753665	11/14/13	84	84	84	10	6	62	62	8	1	2	4	0.346692409	Location 13
Location 13	0.36710595	461.6133029	1.482158695	30.35	3/4/14	Yes	30	5	5	18	-15	Location 13	3/19/14	82	20	24	0.617491514	0	0	1	4	2	0.678319471	3/4/14	21315	21315	21315	1434	29	19852	19852	9	2	1	6	0.056634319	Location 13
Location 13	0.36710595	461.6133029	1.482158695	30.35	5/12/14		12	5	3	4	11	Location 13	5/1/14	144	101	24	0.486760244	1	1	1	6	4	0.907385934	5/12/14	444	444	444	279	49	116	116	12	5	3	4	0.283806163	Location 13
Location 13	0.36710595	461.6133029	1.482158695	30.35	7/8/14		9	5	2	2	5	Location 13	7/3/14	157	71	23	0.425789885	7	2	0.397678339	11	6	0.76027207	7/8/14	299	299	299	160	71	68	68	9	5	2	2	0.182785561	Location 13
Location 13	0.36710595	461.6133029	1.482158695	30.35	9/8/14		9	2	4	2	-4	Location 13	9/12/14	311	99	21	0.298499135	4	2	0.678319471	15	6	0.708531733	9/8/14	395	395	395	7	249	131	131	9	2	4	2	0.185674517	Location 13
Location 14	0.35003	1857.7	1.068185862	11.7	4/10/13		12	3	3	5	-1	Location 14	4/11/13	51	42	21	0.692487802	2	2	0.939542268	6	5	0.935846991	4/10/13	0	0	0	0	0	0	0	0	0	0	0	1	Location 14
Location 14	0.35003	1857.7	1.068185862	11.7	5/30/13		62	14	21	25	-1	Location 14	5/31/13	186	82	24	0.40656828	2	1	1	4	2	0.794991463	5/30/13	2235	2235	2235	538	1176	519	519	24	6	10	7	0.178594616	Location 14
Location 14	0.35003	1857.7	1.068185862	11.7	7/23/13		18	7	8	3	-4	Location 14	7/27/13	175	65	20	0.377817403	0	0	1	7	3	0.645845612	7/23/13	717	717	717	344	234	139	139	18	7	8	3	0.258150199	Location 14
Location 14	0.35003	1857.7	1.068185862	11.7	9/10/13		19	7	5	6	1	Location 14	9/9/13	175	65	20	0.390698821	0	0	1	3	3	0.966503189	9/10/13	2001	2001	2001	853	838	218	218	19	7	5	6	0.207527774	Location 14
Location 14	0.35003	1857.7	1.068185862	11.7	11/6/13		17	4	4	8	-6	Location 14	11/12/13	26	15	12	0.726615507	2	2	0.939542268	2	2	0.939542268	11/6/13	525	525	525	35	107	272	272	17	4	4	8	0.342560341	Location 14
Location 14	0.35003	1857.7	1.068185862	11.7	2/27/14	Yes	71	16	24	28	-14	Location 14	3/13/14	61	28	13	0.499586715	0	0	1	1	1	1	2/27/14	478	478	400	118	62	205	205	11	1	3	6	0.184367341	Location 14
Location 14	0.35003	1857.7	1.068185862	11.7	5/12/14		30	8	10	11	-8	Location 14	5/20/14	130	56	16	0.423039338	0	0	1	10	6	0.914859047	5/12/14	6993	6993	6993	3795	2526	658	658	30	8	10	11	0.145819366	Location 14
Location 14	0.35003	1857.7	1.068185862	11.7	7/7/14		21	7	6	7	6	Location 14	7/1/14	186	82	21	0.327405889	1	1	1	4	4	0.968186301	7/7/14	918	918	918	336	344	237	237	21	7	6	7	0.227099958	Location 14
Location 14	0.35003	1857.7	1.068185862	11.7	9/3/14		18	6	5	6	-7	Location 14	9/10/14	2	2	2	0.939542268	0	0	1	0	0	1	9/3/14	1096	1096	1096	499	456	97	97	18	6	5	6	0.160200044	Location 14
Location 15	0.28914008	536.3925017	2.195899652	157	3/12/13		39	7	17	13	-1	Location 15	3/13/13	27	13	15	0.812045005	0	0	1	3	2	0.824153609	3/12/13	2	2	2	0	0	2	2	2	0	0	2	0.939542268	Location 15
Location 15	0.28914008	536.3925017	2.195899652	157	5/28/13		7	0	4	3	-1	Location 15	5/29/13	152	41	18	0.398013362	0	0	1	7	4	0.793933561	5/28/13	355	355	355	0	193	162	162	7	0	4	3	0.148590958	Location 15
Location 15	0.28914008	536.3925017	2.195899652	157	7/25/13		3	1	0	2	0	Location 15	7/25/13	222	74	20	0.350173866	2	2	0.939542268	4	3	0.908722009	7/25/13	67	67	67	60	0	7	7	3	1	0	2	0.153415974	Location 15
Location 15	0.28914008	536.3925017	2.195899652	157	9/11/13		3	1	1	1	-1	Location 15	9/12/13	181	42	13	0.295220778	0	0	1	2	1	1	9/11/13	75	75	75	46	2	27	27	3	1	1	1	0.1814426	Location 15
Location 15	0.28914008	536.3925017	2.195899652	157	11/14/13		3	1	0	2	1	Location 15	11/13/13	43	40	12	0.561293327	8	1	1	12	3	0.507106754	11/14/13	42	42	42	3	0	39	39	3	1	0	2	0.229201138	Location 15
Location 15	0.28914008	536.3925017	2.195899652	157	3/4/14	Yes	41	8	18	13	-15	Location 15	3/19/14	87	62	22	0.562546382	3	1	1	13	3	0.47208476	3/4/14	2745	2745	1417	80	1094	1425	1425	9	2	3	2	0.118548658	Location 15
Location 15	0.28914008	536.3925017	2.195899652	157	5/13/14		7	4	1	2	12	Location 15	5/1/14	107	71	21	0.516121006	1	1	1	3	2	0.824153609	5/13/14	424	424	424	48	325	51	51	7	4	1	2	0.141272989	Location 15
Location 15	0.28914008	536.3925017	2.195899652	157	7/8/14		5	2	0	2	5	Location 15	7/3/14	78	27	20	0.529005226	2	1	1	2	1	1	7/8/14	115	115	115	24	0	27	27	5	2	0	2	0.214768633	Location 15
Location 15	0.28914008	536.3925017	2.195899652	157	9/8/14		5	1	1	3	-4	Location 15	9/12/14	243	101	19	0.368411341	1	1	1	5	3	0.817150141	9/8/14	47	47	47	28	2	17	17	5	1	1	3	0.296806251	Location 15
Location 16	0.44046464	338.0745696	1.824190941	66.71	1/22/13		37	9	13	15	-44	Location 16	3/7/13	40	34	15	0.718725592	0	0	1	2	1	1	1/22/13	22	22	22	8	1	13	13	8	2	1	5	0.606351538	Location 16
Location 16	0.44046464	338.0745696	1.824190941	66.71	5/13/13		17	4	5	8	-1	Location 16	5/14/13	76	24	17	0.48891828	2	2	0.939542268	4	3	0.908722009	5/13/13	1430	1430	1430	289	710	431	431	17	4	5	8	0.199487648	Location 16
Location 16	0.44046464	338.0745696	1.824190941	66.71	7/26/13		23	8	5	10	0	Location 16	7/26/13	244	80	19	0.297177732	0	0	1	5	3	0.881763022	7/26/13	977	977	977	372	22	583	583	23	8	5	10	0.229933044	Location 16
Location 16	0.44046464	338.0745696	1.824190941	66.71	9/17/13		26	10	7	9	0	Location 16	9/17/13	139	59	15	0.363048716	1	1	1	4	2	0.678319471	9/17/13	882	882	882	198	91	593	593	26	10	7	9	0.292877471	Location 16
Location 16	0.44046464	338.0745696	1.824190941	66.71	11/6/13		17	7	5	4	-1	Location 16	11/7/13	54	26	16	0.583846887	10	2	0.27919678	12	4	0.537917825	11/6/13	474	474	474	120	90	261	261	17	7	5	4	0.282939105	Location 16
Location 16	0.44046464	338.0745696	1.824190941	66.71	2/26/14	Yes	51	14	13	23	-7	Location 16	3/5/14	18	8	10	0.821679834	0	0	1	0	0	1	2/26/14	142	142	142	0	2	140	140	3	0	1	2	0.08020673	Location 16
Location 16	0.44046464	338.0745696	1.824190941	66.71	5/2/14		15	5	4	5	-4	Location 16	5/6/14	116	48	14	0.386756875	0	0	1	4	1	1	5/2/14	1115	1115	1115	112	59	939	939	15	5	4	5	0.195991753	Location 16
Location 16	0.44046464	338.0745696	1.824190941	66.71	7/10/14		19	8	5	6	-8	Location 16	7/18/14	172	94	23	0.394763471	1	1	1	6	4	0.862272071	7/10/14	458	458	458	90	204	164	164	19	8	5	6	0.297036946	Location 16
Location 16	0.44046464	338.0745696	1.824190941	66.71	9/11/14		20	8	6	6	-8	Location 16	9/19/14	236	82	25	0.383378093	13	1	1	19	4	0.474397204	9/11/14	344	344	344	207	85	52	52	19	7	6	6	0.360951419	Location 16
Location 17	0.30349149	1205.908792	1.084933575	12.16	1/24/13		54	14	20	17	-40	Location 17	3/5/13	68	59	25	0.698295223	2	2	0.939542268	6	4	0.862272071	1/24/13	9	9	8	1	4	3	3	9	1	4	3	0.961707039	Location 17
Location 17	0.30349149	1205.908792	1.084933575	12.16	5/15/13		9	2	3	4	-1	Location 17	5/16/13	161	83	26	0.444166273	2	1	1	8	5	0.910476316	5/15/13	507	507	507	319	18	170	170	9	2	3	4	0.158302494	Location 17
Location 17	0.30349149	1205.908792	1.084933575	12.16	7/25/13		17	5	7	4	0	Location 17	7/25/13	290	78	22	0.33715726	0	0	1	1	1	1	7/25/13	565	565	565	257	56	233	233	17	5	7	4	0.245462598	Location 17
Location 17	0.30349149	1205.908792	1.084933575	12.16	9/9/13		8	2	3	3	6	Location 17	9/3/13	284	92	23	0.338957957	0	0	1	3	3	0.966503189	9/9/13	968	968	968	796	159	13	13	8	2	3	3	0.112133426	Location 17
Location 17	0.30349149	1205.908792	1.084933575	12.16	11/19/13		5	2	2	1	1	Location 17	11/18/13	40	34	13	0.611602042	0	0	1	1	1	1	11/19/13	175	175	175	144	27	4	4	5	2	2	1	0.209268468	Location 17
Location 17	0.30349149	1205.908792	1.084933575	12.16	2/25/14	Yes	56	14	19	21	-14	Location 17	3/11/14	58	39	20	0.683922941	0	0	1	2	1	1	2/25/14	6471	6471	1405	21	938	5375	5375	12	2	5	4	0.107052841	Location 17
Location 17	0.30349149	1205.908792	1.084933575	12.16	5/7/14		12	2	6	4	-1	Location 17	5/8/14	85	47	22	0.560182315	1	1	1	5	4	0.929178946	5/7/14	4761	4761	4761	551	3998	212	212	12	2	6	4	0.081452333	Location 17
Location 17	0.30349149	1205.908792	1.084933575	12.16	7/9/14		10	2	6	2	-7	Location 17	7/16/14	42	27	10	0.546343305	0	0	1	1	1	1	7/9/14	615	615	615	71	459	85	85	10	2	6	2	0.201673588	Location 17
Location 17	0.30349149	1205.908792	1.084933575	12.16	9/17/14		8	3	4	1	0	Location 17	9/17/14	163	62	14	0.291284335	1	1	1	4	3	0.908722009	9/17/14	1005	1005	1005	733	271	1	1	8	3	4	1	0.118100877	Location 17
Location 18	0.47723983	1240.110911	2.060433407	114.93	1/24/13		99	19	40	33	-48	Location 18	3/13/13	42	27	15	0.660207235	0	0	1	2	2	0.939542268	1/24/13	11	11	11	3	5	3	3	11	3	5	3	0.96154102	Location 18
Location 18	0.47723983	1240.110911	2.060433407	114.93	5/28/13		33	6	11	16	-1	Location 18	5/29/13	125	60	17	0.407287722	4	2	0.678319471	10	5	0.784143189	5/28/13	1502	1502	1502	474	731	297	297	33	6	11	16	0.229263555	Location 18
Location 18	0.47723983	1240.110911	2.060433407	114.93	7/25/13		27	7	5	14	0	Location 18	7/25/13	246	25	25	0.345423732	0	0	1	5	4	0.929178946	7/25/13	1177	1177	1177	372	368	417	417	27	7	5	14	0.296549194	Location 18
Location 18	0.47723983	1240.110911	2.060433407	114.93	9/11/13		23	4	9	10	-1	Location 18	9/12/13	248	92	18	0.306267063	1	1	1	1	1	1	9/11/13	1198	1198	1198	64	525	609	609	23	4	9	10	0.256661869	Location 18
Location 18	0.47723983	1240.110911	2.060433407	114.93	11/14/13		22	3	10	9	1	Location 18	11/13/13	15	15	9	0.834849608	0	0	1	0	0	1	11/14/13	1453	1453	1453	61	869	523	523	22	3	10	9	0.188436596	Location 18
Location 18	0.47723983	1240.110911	2.060433407	114.93	2/28/14	Yes	106	19	41	39	-19	Location 18	3/19/14	68	59	17	0.538999304	0	0	1	0	0	1	2/28/14	4804	4804	4804	162	351	4150	4150	13	4	4	4	0.098575251	Location 18
Location 18	0.47723983	1240.110911	2.060433407	114.93	5/12/14		25	9	8	7	11	Location 18	5/1/14	104	79	13	0.411915188	0	0	1	3	3	0.966503189	5/12/14	1922	1922	1922	132	1567	213	213	25	9	8	7	0.212411503	Location 18
Location 18	0.47723983	1240.110911	2.060433407	114.93	7/8/14		24	9	7	8	5	Location 18	7/3/14	102	51	16	0.42581583	0	0	1	0	0	1	7/8/14	1549	1549	1549	471	639	439	439	24	9	7	8	0.228672677	Location 18
Location 18	0.47723983	1240.110911	2.060433407	114.93	9/8/14		20	5	7	6	-4	Location 18	9/12/14	131	59	12	0.325049147	0	0	1	1	1	1	9/8/14	1037	1037	1037	115	609	305	305	20	5	7	6	0.230151245	Location 18
Location 19	0.39791731	1259.293568	1.824190941	66.71	3/6/13		52	15	16	19	-1	Location 19	3/7/13	38	22	19	0.77109043	0	0	1	4	2	0.678319471	3/6/13	4	4	4	2	1	1	1	4	2	1	1	0.968186301	Location 19
Location 19	0.39791731	1259.293568	1.824190941	66.71	5/13/13		11	4	6	0	-1	Location 19	5/14/13	247	66	21	0.387169197	2	2	0.939542268	14	5	0.616806067	5/13/13	15162	15162	15162	429	14724	0	0	11	4	6	0	0.074417513	Location 19
Location 19	0.39791731	1259.293568	1.824190941	66.71	7/26/13		14	6	4	3	0	Location 19	7/26/13	316	114	26	0.358844532	0	0	1	7	4	0.793933561	7/26/13	628	628	628	437	167	17	17	14	6	4	3	0.217847446	Location 19
Location 19	0.39791731	1259.293568	1.824190941	66.71	9/13/13		16	7	6	1	-11	Location 19	9/24/13	104	79	15	0.413386344	0	0	1	3	2	0.824153609	9/13/13	985	985	985	818	149	6	6	16	7	6	1	0.216362195	Location 19
Location 19	0.39791731	1259.293568	1.824190941	66.71	11/6/13		9	5	4	0	-1	Location 19	11/7/13	84	32	13	0.423956738	0	0	1	2	2	0.939542268	11/6/13	331	331	331	68	263	0	0	9	5	4	0	0.240051055	Location 19
Location 19	0.39791731	1259.293568	1.824190941	66.71	2/25/14		60	17	21	18	-8	Location 19	3/5/14	4	4	3	0.908722009	0	0	1	0	0	1	2/25/14	408	408	408	15	370	0	0	4	1	2	0	0.120856393	Location 19
Location 19	0.39791731	1259.293568	1.824190941	66.71	5/5/14		14	6	8	0	-1	Location 19	5/6/14	87	62	17	0.463669229	0	0	1	1	1	1	5/5/14	14923	14923	14923	283	14640	0	0	14	6	8	0	0.079812058	Location 19
Location 19	0.39791731	1259.293568	1.824190941	66.71	7/10/14		19	7	7	4	-8	Location 19	7/18/14	59	50	18	0.597245884	1	1	1	3	3	0.966503189	7/10/14	594	594	594	225	178	188	188	19	7	7	4	0.270597778	Location 19
Location 19	0.39791731	1259.293568	1.824190941	66.71	9/9/14		15	6	5	3	-10	Location 19	9/19/14	91	66	16	0.461181528	1	1	1	4	3	0.908722009	9/9/14	1301	1301	1301	872	411	12	12	15	6	5	3	0.17343365	Location 19
Location 20	0.38516462	2183.517144	2.212187604	163	1/23/13		46	7	14	17	-43	Location 20	3/7/13	51	42	14	0.588786116	1	1	1	2	2	0.926708137	1/23/13	2	2	2	0	0	0	0	2	0	0	0	0.939542268	Location 20
Location 20	0.38516462	2183.517144	2.212187604	163	5/13/13		11	3	4	3	-1	Location 20	5/14/13	78	27	22	0.622426136	1	1	1	8	5	0.870055932	5/13/13	884	884	884	62	642	179	179	11	3	4	3	0.144394529	Location 20
Location 20	0.38516462	2183.517144	2.212187604	163	7/26/13		9	4	1	3	0	Location 20	7/26/13	203	119	30	0.39603537	1	1	1	7	4	0.793933561	7/26/13	277	277	277	68	1	180	180	9	4	1	3	0.211548377	Location 20
Location 20	0.38516462	2183.517144	2.212187604	163	9/13/13		12	4	2	5	-4	Location 20	9/17/13	132	56	18	0.403120277	0	0	1	4	3	0.908722009	9/13/13	156	156	156	60	45	45	45	12	4	2	5	0.349325869	Location 20
Location 20	0.38516462	2183.517144	2.212187604	163	11/6/13		11	4	3	3	-1	Location 20	11/7/13	19	8	15	0.907840607	1	1	1	2	2	0.939542268	11/6/13	124	124	124	28	46	41	41	11	4	3	3	0.382528247	Location 20
Location 20	0.38516462	2183.517144	2.212187604	163	2/25/14	Yes	57	11	19	18	-8	Location 20	3/5/14	8	2	7	0.940238599	0	0	1	1	1	1	2/25/14	374	374	374	31	209	35	35	8	1	3	1	0.219290612	Location 20
Location 20	0.38516462	2183.517144	2.212187604	163	4/29/14		12	4	4	3	-7	Location 20	5/6/14	115	84	21	0.465729472	0	0	1	2	2	0.939542268	4/29/14	711	711	711	51	592	7	7	12	4	4	3	0.177475627	Location 20
Location 20	0.38516462	2183.517144	2.212187604	163	7/10/14		12	5	2	3	-8	Location 20	7/18/14	147	87	22	0.429284539	3	1	1	6	4	0.862272071	7/10/14	321	321	321	211	37	18	18	12	5	2	3	0.222746615	Location 20
Location 20	0.38516462	2183.517144	2.212187604	163	11/9/14		12	5	3	4	-5	Location 20	11/14/14	78	27	15	0.485123947	0	0	1	2	2	0.939542268	11/9/14	931	931	931	479	421	31	31	12	5	3	4	0.162467673	Location 20
Location 21	0	0	0	0	1/29/13		36	6	13	16	-35	Location 21	3/5/13	77	15	19	0.569903855	0	0	1	7	3	0.645845612	1/29/13	6	6	6	1	2	3	3	6	1	2	3	0.964539757	Location 21
Location 21	0	0	0	0	5/15/13		14	5	5	4	-1	Location 21	5/16/13	158	42	29	0.464615429	5	1	1	8	4	0.730132091	5/15/13	828	828	828	352	155	321	321	14	5	5	4	0.181099002	Location 21
Location 21	0	0	0	0	7/24/13		20	6	6	7	-1	Location 21	7/25/13	319	99	24	0.324188286	4	2	0.678319471	8	5	0.870055932	7/24/13	610	610	610	173	67	350	350	20	6	6	7	0.286139369	Location 21
Location 21	0	0	0	0	9/5/13		16	5	5	6	2	Location 21	9/3/13	391	92	26	0.365318124	0	0	1	4	3	0.908722009	9/5/13	670	670	670	138	68	464	464	16	5	5	6	0.253456092	Location 21
Location 22	0.43910914	2187.264469	2.212187604	163	3/6/13		25	6	9	10	-1	Location 22	3/7/13	41	13	17	0.712637152	0	0	1	1	1	1	3/6/13	2	2	2	1	1	0	0	2	1	1	0	0.939542268	Location 22
Location 22	0.43910914	2187.264469	2.212187604	163	5/13/13		6	1	4	1	-1	Location 22	5/14/13	117	49	22	0.480643184	1	1	1	10	6	0.801319557	5/13/13	12912	12912	12912	3	12902	7	7	6	1	4	1	0.049032009	Location 22
Location 22	0.43910914	2187.264469	2.212187604	163	7/26/13		10	4	3	3	0	Location 22	7/26/13	265	133	25	0.365052909	2	1	1	5	2	0.704552034	7/26/13	414	414	414	330	53	31	31	10	4	3	3	0.194556	Location 22
Location 22	0.43910914	2187.264469	2.212187604	163	9/13/13		6	2	2	2	8	Location 22	9/5/13	106	81	20	0.490229668	1	1	1	5	2	0.556479763	9/13/13	1897	1897	1897	1799	15	83	83	6	2	2	2	0.073227071	Location 22
Location 22	0.43910914	2187.264469	2.212187604	163	11/6/13		5	0	3	2	-1	Location 22	11/7/13	30	17	13	0.706819295	0	0	1	1	1	1	11/6/13	100	100	100	0	17	83	83	5	0	3	2	0.242144578	Location 22
Location 22	0.43910914	2187.264469	2.212187604	163	2/25/14	Yes	33	9	11	13	-8	Location 22	3/5/14	20	17	10	0.776467075	0	0	1	4	1	1	2/25/14	626	626	626	129	211	286	286	6	1	1	4	0.116150046	Location 22
Location 22	0.43910914	2187.264469	2.212187604	163	4/29/14		7	0	2	5	-7	Location 22	5/6/14	128	86	24	0.458083269	1	1	1	4	4	0.968186301	4/29/14	1004	1004	1004	0	788	216	216	7	0	2	5	0.118265731	Location 22
Location 22	0.43910914	2187.264469	2.212187604	163	7/10/14		5	2	2	1	-8	Location 22	7/18/14	64	55	14	0.518879431	0	0	1	1	1	1	7/10/14	273	273	273	162	110	1	1	5	2	2	1	0.139223092	Location 22
Location 22	0.43910914	2187.264469	2.212187604	163	9/9/14		8	3	2	3	-10	Location 22	9/19/14	127	59	18	0.464560656	2	1	1	4	3	0.908722009	9/9/14	1290	1290	1290	1208	13	69	69	8	3	2	3	0.102495064	Location 22
Location 23	0.19556546	1158.851617	1.084933575	12.16	1/28/13		89	20	24	41	-36	Location 23	3/5/13	28	24	13	0.732047044	0	0	1	3	2	0.824153609	1/28/13	5	5	5	1	1	3	3	5	1	1	3	0.966423069	Location 23
Location 23	0.19556546	1158.851617	1.084933575	12.16	5/15/13		15	6	5	4	-1	Location 23	5/16/13	112	53	20	0.451715135	2	1	1	5	4	0.929178946	5/15/13	564	564	564	336	155	73	73	15	6	5	4	0.199372285	Location 23
Location 23	0.19556546	1158.851617	1.084933575	12.16	7/25/13		12	3	5	3	0	Location 23	7/25/13	131	59	14	0.329301734	2	2	0.939542268	2	2	0.939542268	7/25/13	465	465	465	159	232	66	66	12	3	5	3	0.197894199	Location 23
Location 23	0.19556546	1158.851617	1.084933575	12.16	9/9/13		13	4	3	4	-9	Location 23	9/18/13	283	81	16	0.261840226	5	2	0.556479763	6	3	0.726500008	9/9/13	738	738	738	244	347	88	88	13	4	3	4	0.199603014	Location 23
Location 23	0.19556546	1158.851617	1.084933575	12.16	11/5/13		15	4	5	5	1	Location 23	11/4/13	68	59	16	0.548312248	4	4	0.968186301	6	5	0.935846991	11/5/13	368	368	368	157	88	89	89	15	4	5	5	0.350386984	Location 23
Location 23	0.19556546	1158.851617	1.084933575	12.16	2/24/14	Yes	88	22	27	36	-15	Location 23	3/11/14	27	13	9	0.612697547	0	0	1	0	0	1	2/24/14	1036	1036	1036	742	120	172	172	15	6	3	5	0.171037154	Location 23
Location 23	0.19556546	1158.851617	1.084933575	12.16	5/7/14		18	7	6	5	-1	Location 23	5/8/14	75	67	13	0.466973096	1	1	1	6	2	0.465006451	5/7/14	777	777	777	364	339	74	74	18	7	6	5	0.2581329	Location 23
Location 23	0.19556546	1158.851617	1.084933575	12.16	7/11/14		9	4	3	2	-5	Location 23	7/16/14	38	22	7	0.416170909	0	0	1	0	0	1	7/11/14	405	405	405	121	271	13	13	9	4	3	2	0.191852617	Location 23
Location 23	0.19556546	1158.851617	1.084933575	12.16	9/17/14		16	6	5	4	0	Location 23	9/17/14	163	62	10	0.264695326	1	1	1	1	1	1	9/17/14	1940	1940	1940	1500	330	64	64	16	6	5	4	0.158826659	Location 23
Location 24	0.43966402	86.25367529	2.195899652	157	1/23/13		29	7	9	12	-49	Location 24	3/13/13	29	14	16	0.818854183	0	0	1	3	2	0.824153609	1/23/13	2	2	2	0	1	1	1	2	0	1	1	0.939542268	Location 24
Location 24	0.43966402	86.25367529	2.195899652	157	5/30/13		8	1	3	4	-1	Location 24	5/31/13	143	38	26	0.455794553	0	0	1	1	1	1	5/30/13	639	639	639	1	35	603	603	8	1	3	4	0.151996203	Location 24
Location 24	0.43966402	86.25367529	2.195899652	157	7/23/13		3	2	0	1	-4	Location 24	7/27/13	87	62	18	0.516359925	0	0	1	4	2	0.678319471	7/23/13	112	112	112	28	0	84	84	3	2	0	1	0.131991242	Location 24
Location 24	0.43966402	86.25367529	2.195899652	157	9/9/13		3	2	0	1	0	Location 24	9/9/13	90	62	9	0.31632448	0	0	1	1	1	1	9/9/13	231	231	231	190	0	41	41	3	2	0	1	0.09511292	Location 24
Location 24	0.43966402	86.25367529	2.195899652	157	11/12/13		2	0	1	1	0	Location 24	11/12/13	26	15	11	0.677083701	0	0	1	1	1	1	11/12/13	286	286	286	0	2	284	284	2	0	1	1	0.042100034	Location 24
Location 24	0.43966402	86.25367529	2.195899652	157	2/27/14	Yes	30	5	9	15	-14	Location 24	3/13/14	26	15	11	0.717118525	1	1	1	1	1	1	2/27/14	550	550	550	0	333	217	217	2	0	1	1	0.066632774	Location 24
Location 24	0.43966402	86.25367529	2.195899652	157	5/8/14		6	0	2	4	-12	Location 24	5/20/14	17	12	7	0.668984027	0	0	1	0	0	1	5/8/14	815	815	815	0	698	117	117	6	0	2	4	0.103671276	Location 24
Location 24	0.43966402	86.25367529	2.195899652	157	7/7/14		1	0	0	1	-15	Location 24	7/22/14	13	8	3	0.623538085	0	0	1	0	0	1	7/7/14	264	264	264	0	0	264	264	1	0	0	1	1	Location 24
Location 24	0.43966402	86.25367529	2.195899652	157	9/4/14		3	2	0	1	-6	Location 24	9/10/14	8	2	2	0.552085771	0	0	1	0	0	1	9/4/14	210	210	210	166	0	44	44	3	2	0	1	0.125239761	Location 24
Location 25	0.25251205	1116.751536	2.28780173	194	1/23/13		107	27	42	32	-51	Location 25	3/15/13	32	22	14	0.720806076	0	0	1	1	1	1	1/23/13	13	13	12	5	3	4	4	13	5	3	4	0.962054356	Location 25
Location 25	0.25251205	1116.751536	2.28780173	194	5/13/13		22	7	6	7	-1	Location 25	5/14/13	225	92	17	0.318720013	1	1	1	4	3	0.908722009	5/13/13	19298	19298	19298	416	860	18005	18005	22	7	6	7	0.125419404	Location 25
Location 25	0.25251205	1116.751536	2.28780173	194	7/26/13		32	12	9	10	0	Location 25	7/26/13	187	101	20	0.38946248	2	1	1	6	2	0.61257019	7/26/13	1055	1055	1055	387	405	256	256	32	12	9	10	0.268092774	Location 25
Location 25	0.25251205	1116.751536	2.28780173	194	9/13/13		38	14	9	14	-4	Location 25	9/17/13	226	60	23	0.41792723	0	0	1	13	4	0.662195977	9/13/13	2046	2046	2046	792	261	989	989	38	14	9	14	0.268403314	Location 25
Location 25	0.25251205	1116.751536	2.28780173	194	11/6/13		29	10	12	6	-1	Location 25	11/7/13	97	51	22	0.50935196	0	0	1	1	1	1	11/6/13	3779	3779	3779	255	2054	974	974	29	10	12	6	0.17471892	Location 25
Location 25	0.25251205	1116.751536	2.28780173	194	2/26/14	Yes	129	35	45	42	-7	Location 25	3/5/14	15	15	6	0.669032081	1	1	1	2	2	0.939542268	2/26/14	3518	3518	2448	1797	227	1249	1249	11	3	3	4	0.109747267	Location 25
Location 25	0.25251205	1116.751536	2.28780173	194	5/5/14		37	15	13	8	-1	Location 25	5/6/14	21	19	7	0.585647231	0	0	1	0	0	1	5/5/14	5055	5055	5055	933	2492	1622	1622	37	15	13	8	0.165583771	Location 25
Location 25	0.25251205	1116.751536	2.28780173	194	7/10/14		43	17	13	11	-8	Location 25	7/18/14	71	56	18	0.56512528	1	1	1	3	3	0.966503189	7/10/14	4123	4123	4123	2866	497	630	630	43	17	13	11	0.263542158	Location 25
Location 25	0.25251205	1116.751536	2.28780173	194	9/11/14		49	20	14	13	-8	Location 25	9/19/14	93	51	13	0.395566157	0	0	1	0	0	1	9/11/14	2979	2979	2975	1558	340	1076	1076	49	20	14	13	0.256050105	Location 25
Location 26	0.21034588	201.0244729	1.8659918	73.45	3/6/13		13	2	8	3	-1	Location 26	3/7/13	12	12	9	0.89705664	0	0	1	2	2	0.939542268	3/6/13	0	0	0	0	0	0	0	0	0	0	0	1	Location 26
Location 26	0.21034588	201.0244729	1.8659918	73.45	5/30/13		3	0	2	1	-1	Location 26	5/31/13	137	57	22	0.460130645	0	0	1	9	6	0.84566162	5/30/13	94	94	94	0	89	5	5	3	0	2	1	0.143455521	Location 26
Location 26	0.21034588	201.0244729	1.8659918	73.45	7/23/13		4	0	2	2	-4	Location 26	7/27/13	223	70	18	0.329190844	1	1	1	7	4	0.793933561	7/23/13	183	183	183	0	147	36	36	4	0	2	2	0.139605713	Location 26
Location 26	0.21034588	201.0244729	1.8659918	73.45	9/9/13		3	0	2	1	0	Location 26	9/9/13	113	44	14	0.394441468	0	0	1	3	2	0.824153609	9/9/13	183	183	183	0	179	4	4	3	0	2	1	0.077984825	Location 26
Location 26	0.21034588	201.0244729	1.8659918	73.45	11/12/13		2	0	1	1	0	Location 26	11/12/13	33	20	14	0.674331419	0	0	1	3	3	0.966503189	11/12/13	7	7	7	0	4	3	3	2	0	1	1	0.592409022	Location 26
Location 26	0.21034588	201.0244729	1.8659918	73.45	2/27/14	Yes	12	1	8	3	-14	Location 26	3/13/14	76	24	12	0.483158172	0	0	1	0	0	1	2/27/14	33	33	33	0	33	0	0	1	0	1	0	1	Location 26
Location 26	0.21034588	201.0244729	1.8659918	73.45	5/12/14		3	0	2	1	-8	Location 26	5/20/14	19	8	6	0.568702167	1	1	1	1	1	1	5/12/14	82	82	82	0	80	2	2	3	0	2	1	0.175125788	Location 26
Location 26	0.21034588	201.0244729	1.8659918	73.45	7/7/14		6	1	3	2	6	Location 26	7/1/14	201	38	21	0.330566606	3	2	0.824153609	15	4	0.494696175	7/7/14	225	225	225	59	153	13	13	6	1	3	2	0.206905907	Location 26
Location 26	0.21034588	201.0244729	1.8659918	73.45	9/3/14		4	1	2	0	-7	Location 26	9/10/14	7	7	4	0.793933561	0	0	1	0	0	1	9/3/14	175	175	175	19	154	0	0	4	1	2	0	0.156287146	Location 26
Location 27	0.22956868	1366.115576	0.806179974	6.4	1/24/13		91	18	34	31	-50	Location 27	3/15/13	73	50	24	0.606085435	0	0	1	9	6	0.880332394	1/24/13	12	12	11	5	4	3	3	13	5	4	4	0.961738151	Location 27
Location 27	0.22956868	1366.115576	0.806179974	6.4	5/15/13		23	3	10	8	-1	Location 27	5/16/13	122	45	26	0.480414696	2	2	0.939542268	15	8	0.79789364	5/15/13	8178	8178	8178	611	491	7052	7052	23	3	10	8	0.123206252	Location 27
Location 27	0.22956868	1366.115576	0.806179974	6.4	7/25/13		37	9	15	12	0	Location 27	7/25/13	240	68	21	0.354199028	1	1	1	12	6	0.757284437	7/25/13	3116	3116	3116	1058	1253	793	793	37	9	15	12	0.250947882	Location 27
Location 27	0.22956868	1366.115576	0.806179974	6.4	9/9/13		37	7	12	16	-9	Location 27	9/18/13	385	132	30	0.334487414	8	3	0.577238755	37	9	0.508046594	9/9/13	2404	2404	2404	727	488	1142	1142	37	7	12	16	0.249668484	Location 27
Location 27	0.22956868	1366.115576	0.806179974	6.4	11/12/13		34	8	14	10	-6	Location 27	11/18/13	115	84	21	0.481569764	0	0	1	3	3	0.966503189	11/12/13	5831	5831	5831	981	1103	3721	3721	34	8	14	10	0.159736719	Location 27
Location 27	0.22956868	1366.115576	0.806179974	6.4	2/25/14	Yes	98	23	34	32	-28	Location 27	3/25/14	65	33	18	0.618072782	0	0	1	7	2	0.397678339	2/25/14	1976613	30000	8993	3608	4890	1968093	30000	14	3	5	5	0.034298109	Location 27
Location 27	0.22956868	1366.115576	0.806179974	6.4	5/6/14		23	6	8	8	-2	Location 27	5/8/14	80	42	19	0.535649317	0	0	1	11	6	0.838100322	5/6/14	6025	6025	6025	623	1831	3534	3534	23	6	8	8	0.128527115	Location 27
Location 27	0.22956868	1366.115576	0.806179974	6.4	7/9/14		29	11	8	10	-7	Location 27	7/16/14	74	56	13	0.4486249	1	1	1	1	1	1	7/9/14	3190	3190	3190	910	938	1342	1342	29	11	8	10	0.278349784	Location 27
Location 27	0.22956868	1366.115576	0.806179974	6.4	9/18/14		34	7	10	14	1	Location 27	9/17/14	203	119	25	0.394815724	2	2	0.939542268	14	6	0.794918458	9/18/14	2859	2859	2859	537	1100	976	976	34	7	10	14	0.242287447	Location 27
Location 28	0.39149779	0.022263099	1.824190941	66.71	1/25/13		33	9	10	14	-41	Location 28	3/7/13	50	20	21	0.693633293	0	0	1	18	4	0.383810237	1/25/13	1	1	1	0	1	0	0	1	0	1	0	1	Location 28
Location 28	0.39149779	0.022263099	1.824190941	66.71	5/13/13		3	1	1	1	-1	Location 28	5/14/13	143	38	24	0.487531814	2	2	0.939542268	14	7	0.786941193	5/13/13	584	584	584	6	2	576	576	3	1	1	1	0.051244687	Location 28
Location 28	0.39149779	0.022263099	1.824190941	66.71	7/26/13		6	2	3	1	0	Location 28	7/26/13	163	62	31	0.486931694	5	2	0.704552034	14	6	0.791621833	7/26/13	93	93	93	6	68	19	19	6	2	3	1	0.307321455	Location 28
Location 28	0.39149779	0.022263099	1.824190941	66.71	9/13/13		4	0	3	1	-4	Location 28	9/17/13	130	56	22	0.434584402	1	1	1	15	4	0.517310323	9/13/13	104	104	104	0	10	94	94	4	0	3	1	0.151226374	Location 28
Location 28	0.39149779	0.022263099	1.824190941	66.71	11/6/13		2	0	2	0	-1	Location 28	11/7/13	67	39	18	0.541730405	24	1	1	25	2	0.130782101	11/6/13	5	5	5	0	5	0	0	2	0	2	0	0.556479763	Location 28
Location 28	0.39149779	0.022263099	1.824190941	66.71	2/26/14	Yes	34	11	10	13	-7	Location 28	3/5/14	15	15	9	0.808434303	0	0	1	1	1	1	2/26/14	545	545	545	181	364	0	0	2	1	1	0	0.065982219	Location 28
Location 28	0.39149779	0.022263099	1.824190941	66.71	5/2/14		6	2	0	2	-4	Location 28	5/6/14	108	49	27	0.570570308	1	1	1	5	4	0.929178946	5/2/14	547	547	547	8	0	533	533	6	2	0	2	0.097044706	Location 28
Location 28	0.39149779	0.022263099	1.824190941	66.71	7/10/14		6	2	2	1	-8	Location 28	7/18/14	85	47	26	0.576963696	1	1	1	6	4	0.862272071	7/10/14	54	54	54	4	38	7	7	6	2	2	1	0.42733826	Location 28
Location 28	0.39149779	0.022263099	1.824190941	66.71	9/11/14		5	1	2	2	-8	Location 28	9/19/14	111	66	16	0.372954552	8	1	1	8	1	1	9/11/14	54	54	54	22	27	5	5	5	1	2	2	0.333847277	Location 28
Location 29	0.31905353	118.0243127	2.195899652	157	3/12/13		39	9	15	15	-1	Location 29	3/13/13	43	40	16	0.776676418	1	1	1	8	3	0.668492049	3/12/13	6	6	6	1	2	3	3	6	1	2	3	0.964539757	Location 29
Location 29	0.31905353	118.0243127	2.195899652	157	5/30/13		16	7	6	2	-1	Location 29	5/31/13	234	98	22	0.381998303	0	0	1	9	2	0.508427078	5/30/13	1350	1350	1350	362	814	170	170	16	7	6	2	0.18513225	Location 29
Location 29	0.31905353	118.0243127	2.195899652	157	7/7/13		17	6	7	4	-2	Location 29	7/9/13	154	74	20	0.397167083	1	1	1	8	2	0.347473154	7/7/13	366	366	366	151	138	77	77	17	6	7	4	0.378337298	Location 29
Location 29	0.31905353	118.0243127	2.195899652	157	9/9/13		19	9	6	4	0	Location 29	9/9/13	338	114	27	0.351226781	0	0	1	22	7	0.656103691	9/9/13	997	997	997	461	411	125	125	18	9	6	3	0.19309863	Location 29
Location 29	0.31905353	118.0243127	2.195899652	157	11/12/13		17	5	7	5	0	Location 29	11/12/13	125	60	19	0.433802551	1	1	1	3	2	0.824153609	11/12/13	2314	2314	2314	226	652	1436	1436	17	5	7	5	0.160620995	Location 29
Location 29	0.31905353	118.0243127	2.195899652	157	2/27/14	Yes	52	15	21	15	-14	Location 29	3/13/14	59	50	22	0.695736161	1	1	1	7	5	0.91689069	2/27/14	628	628	628	0	473	155	155	9	0	7	2	0.160394298	Location 29
Location 29	0.31905353	118.0243127	2.195899652	157	5/8/14		21	7	9	5	-12	Location 29	5/20/14	35	23	9	0.527213182	0	0	1	1	1	1	5/8/14	3126	3126	3126	162	2364	600	600	21	7	9	5	0.161728142	Location 29
Location 29	0.31905353	118.0243127	2.195899652	157	7/7/14		20	8	6	6	6	Location 29	7/1/14	166	93	20	0.362543967	0	0	1	5	3	0.817150141	7/7/14	470	470	470	167	201	102	102	20	8	6	6	0.358447526	Location 29
Location 29	0.31905353	118.0243127	2.195899652	157	9/4/14		19	10	7	2	-6	Location 29	9/10/14	17	12	5	0.556207344	0	0	1	1	1	1	9/4/14	1076	1076	1076	344	577	155	155	19	10	7	2	0.220550424	Location 29
Location 30	0.72009178	651.8319833	4.335528305	21653.51	1/30/13		63	13	22	23	-42	Location 30	3/13/13	82	20	14	0.396334276	0	0	1	1	1	1	1/30/13	10	10	9	0	4	3	3	11	1	4	3	0.961509798	Location 30
Location 30	0.72009178	651.8319833	4.335528305	21653.51	5/28/13		37	11	10	14	-1	Location 30	5/29/13	173	87	26	0.412924424	1	1	1	11	5	0.682896347	5/28/13	6201	6201	6201	1553	1714	2821	2821	37	11	10	14	0.203365016	Location 30
Location 30	0.72009178	651.8319833	4.335528305	21653.51	7/25/13		31	9	8	12	0	Location 30	7/25/13	520	264	27	0.248609293	0	0	1	12	2	0.312849497	7/25/13	1838	1838	1838	372	569	791	791	31	9	8	12	0.269824137	Location 30
Location 30	0.72009178	651.8319833	4.335528305	21653.51	9/11/13		31	11	8	10	-1	Location 30	9/12/13	353	112	18	0.267569194	0	0	1	2	2	0.939542268	9/11/13	3108	3108	3108	503	839	1703	1703	31	11	8	10	0.189012817	Location 30
Location 30	0.72009178	651.8319833	4.335528305	21653.51	11/12/13		30	10	10	8	-1	Location 30	11/13/13	39	14	10	0.505197306	0	0	1	2	2	0.939542268	11/12/13	3457	3457	3457	286	807	2172	2172	30	10	10	8	0.205258819	Location 30
Location 30	0.72009178	651.8319833	4.335528305	21653.51	2/28/14	Yes	62	14	19	24	-19	Location 30	3/19/14	41	13	12	0.622761538	0	0	1	1	1	1	2/28/14	13914	13914	12714	348	42	11472	11472	11	2	2	4	0.080271872	Location 30
Location 30	0.72009178	651.8319833	4.335528305	21653.51	5/13/14		29	11	7	9	-15	Location 30	5/28/14	129	38	17	0.450269601	0	0	1	0	0	1	5/13/14	4496	4496	4496	905	895	2503	2503	29	11	7	9	0.167699196	Location 30
Location 30	0.72009178	651.8319833	4.335528305	21653.51	7/8/14		25	6	9	8	5	Location 30	7/3/14	181	42	22	0.38195611	1	1	1	6	2	0.465006451	7/8/14	4408	4408	4408	389	777	3170	3170	25	6	9	8	0.165482561	Location 30
Location 30	0.72009178	651.8319833	4.335528305	21653.51	9/4/14		28	9	8	9	-8	Location 30	9/12/14	200	86	22	0.404032461	1	1	1	2	2	0.939542268	9/4/14	2447	2447	2447	165	1010	1079	1079	28	9	8	9	0.240620614	Location 30
Location 31	0.3533681	1804.829192	1.068185862	11.7	1/29/13		36	8	9	17	-45	Location 31	3/15/13	23	7	14	0.85816657	1	1	1	4	3	0.908722009	1/29/13	0	0	0	0	0	0	0	0	0	0	0	1	Location 31
Location 31	0.3533681	1804.829192	1.068185862	11.7	5/30/13		9	1	4	4	-1	Location 31	5/31/13	85	47	18	0.495798449	2	2	0.939542268	4	3	0.908722009	5/30/13	743	743	743	77	127	539	539	9	1	4	4	0.167705017	Location 31
Location 31	0.3533681	1804.829192	1.068185862	11.7	7/23/13		4	1	1	2	-4	Location 31	7/27/13	281	73	24	0.353336065	0	0	1	13	4	0.503625474	7/23/13	17	17	17	11	4	2	2	4	1	1	2	0.478867208	Location 31
Location 31	0.3533681	1804.829192	1.068185862	11.7	9/9/13		5	1	1	3	0	Location 31	9/9/13	189	86	20	0.421040237	1	1	1	12	6	0.765165436	9/9/13	31	31	31	8	10	13	13	5	1	1	3	0.557779398	Location 31
Location 31	0.3533681	1804.829192	1.068185862	11.7	11/12/13		3	0	1	2	0	Location 31	11/12/13	49	38	16	0.619862622	0	0	1	0	0	1	11/12/13	23	23	23	0	9	14	14	3	0	1	2	0.416768563	Location 31
Location 31	0.3533681	1804.829192	1.068185862	11.7	2/27/14	Yes	37	8	9	19	-14	Location 31	3/13/14	51	42	12	0.490427434	0	0	1	3	2	0.824153609	2/27/14	10802	10802	10802	0	0	10802	10802	2	0	0	2	0.01378143	Location 31
Location 31	0.3533681	1804.829192	1.068185862	11.7	5/12/14		12	0	4	7	-8	Location 31	5/20/14	85	47	19	0.510394645	2	2	0.939542268	3	3	0.966503189	5/12/14	634	634	634	0	213	384	384	12	0	4	7	0.186569183	Location 31
Location 31	0.3533681	1804.829192	1.068185862	11.7	7/7/14		8	1	2	4	6	Location 31	7/1/14	54	26	12	0.629826173	1	1	1	1	1	1	7/7/14	46	46	46	9	4	32	32	8	1	2	4	0.455241957	Location 31
Location 31	0.3533681	1804.829192	1.068185862	11.7	9/3/14		9	5	1	2	-7	Location 31	9/10/14	2	2	2	0.939542268	0	0	1	0	0	1	9/3/14	170	170	170	86	52	18	18	9	5	1	2	0.370155535	Location 31
Location 32	0.26824412	715.9033585	1.084933575	12.16	1/31/13		132	39	39	47	-33	Location 32	3/5/13	89	64	20	0.549208469	2	1	1	8	4	0.792330751	1/31/13	13	13	11	4	2	6	6	14	4	2	6	0.962054356	Location 32
Location 32	0.26824412	715.9033585	1.084933575	12.16	5/15/13		42	9	12	21	-1	Location 32	5/16/13	236	82	30	0.423708745	9	3	0.519948901	29	7	0.550602662	5/15/13	17472	17472	17472	2821	2472	12179	12179	42	9	12	21	0.14260167	Location 32
Location 32	0.26824412	715.9033585	1.084933575	12.16	7/25/13		34	6	14	13	0	Location 32	7/25/13	221	88	23	0.403560847	0	0	1	2	1	1	7/25/13	4330	4330	4330	706	1781	1833	1833	34	6	14	13	0.217217768	Location 32
Location 32	0.26824412	715.9033585	1.084933575	12.16	9/5/13		25	7	8	10	2	Location 32	9/3/13	302	62	13	0.244884774	0	0	1	4	2	0.794991463	9/5/13	8035	8035	8035	3806	239	3990	3990	25	7	8	10	0.140276754	Location 32
Location 32	0.26824412	715.9033585	1.084933575	12.16	11/5/13		32	8	12	12	1	Location 32	11/4/13	189	86	20	0.373362679	1	1	1	2	2	0.939542268	11/5/13	2816	2816	2816	577	852	1387	1387	32	8	12	12	0.247959557	Location 32
Location 32	0.26824412	715.9033585	1.084933575	12.16	2/24/14	Yes	128	34	39	49	-15	Location 32	3/11/14	53	50	20	0.675404233	1	1	1	2	2	0.939542268	2/24/14	3796	3796	996	135	377	3071	3071	18	4	6	7	0.135321044	Location 32
Location 32	0.26824412	715.9033585	1.084933575	12.16	5/6/14		40	10	15	15	-2	Location 32	5/8/14	180	33	22	0.461150662	3	1	1	15	7	0.854600815	5/6/14	12229	12229	12229	2312	5483	4434	4434	40	10	15	15	0.186034588	Location 32
Location 32	0.26824412	715.9033585	1.084933575	12.16	7/11/14		39	11	11	16	-5	Location 32	7/16/14	32	22	9	0.589171489	0	0	1	1	1	1	7/11/14	4873	4873	4873	1577	937	2356	2356	39	11	11	16	0.222265599	Location 32
Location 32	0.26824412	715.9033585	1.084933575	12.16	9/18/14		34	10	13	11	1	Location 32	9/17/14	220	62	14	0.323427624	0	0	1	1	1	1	9/18/14	4930	4930	4930	1245	818	2867	2867	34	10	13	11	0.15814146	Location 32
Location 33	0.27552414	2003.511111	1.792391689	62	3/12/13		45	14	15	13	-1	Location 33	3/13/13	38	22	15	0.724740621	0	0	1	10	3	0.650391462	3/12/13	0	0	0	0	0	0	0	4	2	0	2	1	Location 33
Location 33	0.27552414	2003.511111	1.792391689	62	5/28/13		18	6	9	3	-1	Location 33	5/29/13	138	46	24	0.452203489	4	3	0.908722009	17	9	0.80600593	5/28/13	1590	1590	1590	276	1219	95	95	18	6	9	3	0.177548745	Location 33
Location 33	0.27552414	2003.511111	1.792391689	62	7/25/13		11	2	7	2	0	Location 33	7/25/13	304	46	24	0.336070774	6	1	1	27	5	0.397525193	7/25/13	697	697	697	151	531	15	15	11	2	7	2	0.229920493	Location 33
Location 33	0.27552414	2003.511111	1.792391689	62	9/11/13		12	3	8	1	-1	Location 33	9/12/13	318	88	19	0.319393093	2	1	1	16	5	0.796939389	9/11/13	832	832	832	291	540	1	1	12	3	8	1	0.178798298	Location 33
Location 33	0.27552414	2003.511111	1.792391689	62	11/13/13		11	2	8	1	0	Location 33	11/13/13	37	36	10	0.592244857	3	1	1	5	3	0.817150141	11/13/13	218	218	218	74	140	4	4	11	2	8	1	0.393882772	Location 33
Location 33	0.27552414	2003.511111	1.792391689	62	2/28/14	Yes	44	12	16	13	-19	Location 33	3/19/14	78	27	19	0.533884798	0	0	1	3	2	0.824153609	2/28/14	544	544	498	442	5	97	97	5	2	1	2	0.121393014	Location 33
Location 33	0.27552414	2003.511111	1.792391689	62	5/13/14		19	5	10	4	-15	Location 33	5/28/14	100	64	20	0.480877429	2	2	0.939542268	23	6	0.467113793	5/13/14	747	747	747	305	290	152	152	19	5	10	4	0.241130553	Location 33
Location 33	0.27552414	2003.511111	1.792391689	62	7/8/14		13	3	7	3	5	Location 33	7/3/14	151	79	24	0.424623128	1	1	1	8	5	0.870055932	7/8/14	687	687	687	339	332	16	16	13	3	7	3	0.241086075	Location 33
Location 33	0.27552414	2003.511111	1.792391689	62	9/4/14		13	2	7	4	-8	Location 33	9/12/14	283	81	20	0.325712808	4	3	0.908722009	12	6	0.79948661	9/4/14	497	497	497	199	269	29	29	13	2	7	4	0.203084491	Location 33
Location 34	0.810544	41.6761951	2.195899652	157	1/28/13		96	20	41	32	-44	Location 34	3/13/13	40	34	16	0.708581979	0	0	1	5	3	0.881763022	1/28/13	5	5	5	0	3	2	2	5	0	3	2	0.966423069	Location 34
Location 34	0.810544	41.6761951	2.195899652	157	5/28/13		19	4	8	7	-1	Location 34	5/29/13	84	32	15	0.437247271	0	0	1	4	4	0.968186301	5/28/13	1005	1005	1005	260	334	411	411	19	4	8	7	0.232016401	Location 34
Location 34	0.810544	41.6761951	2.195899652	157	7/25/13		18	6	7	5	0	Location 34	7/25/13	169	78	17	0.328393296	0	0	1	13	4	0.503625474	7/25/13	694	694	694	211	425	58	58	18	6	7	5	0.29542164	Location 34
Location 34	0.810544	41.6761951	2.195899652	157	9/11/13		7	0	6	1	-1	Location 34	9/12/13	185	70	17	0.387253885	2	2	0.939542268	8	4	0.730132091	9/11/13	200	200	200	0	197	3	3	7	0	6	1	0.271449862	Location 34
Location 34	0.810544	41.6761951	2.195899652	157	11/14/13		11	5	4	2	1	Location 34	11/13/13	69	35	13	0.439207238	0	0	1	1	1	1	11/14/13	353	353	353	102	166	85	85	11	5	4	2	0.274984623	Location 34
Location 34	0.810544	41.6761951	2.195899652	157	3/4/14	Yes	93	20	39	30	-15	Location 34	3/19/14	79	22	24	0.640484915	0	0	1	3	2	0.824153609	3/4/14	131408	30000	131408	272	2136	128951	30000	11	1	5	4	0.049294271	Location 34
Location 34	0.810544	41.6761951	2.195899652	157	5/13/14		25	7	8	10	-15	Location 34	5/28/14	66	65	10	0.417827103	0	0	1	7	2	0.397678339	5/13/14	2282	2282	2282	308	354	1620	1620	25	7	8	10	0.196267427	Location 34
Location 34	0.810544	41.6761951	2.195899652	157	7/8/14		21	6	10	4	5	Location 34	7/3/14	67	39	22	0.598427637	0	0	1	4	4	0.968186301	7/8/14	1050	1050	1050	215	600	224	224	21	6	10	4	0.300842238	Location 34
Location 34	0.810544	41.6761951	2.195899652	157	9/4/14		19	4	8	7	-8	Location 34	9/12/14	318	88	22	0.353251137	2	1	1	9	3	0.607015057	9/4/14	724	724	724	60	598	66	66	19	4	8	7	0.233859984	Location 34
