# Supplementary material for: Bloom evenness modulates the influence of bloom abundance on insect community structure in suburban gardens
Source: PeerJ. 2021 Apr 22;9:e11132. doi: 10.7717/peerj.11132 (PMC8071070; doi:10.7717/peerj.11132)
Supplement: Supplemental Information 5 [file peerj-09-11132-s005.xlsx]

## Sheet: Sheet1
Order	Family	Group	FlowerVisitor
COLEOPTERA	ANTHICIDAE	Beetle	Y
COLEOPTERA	BUPRESTIDAE	Beetle	Y
COLEOPTERA	CANTHARIDAE	Beetle	Y
COLEOPTERA	CHRYSOMELIDAE	Beetle	Y
COLEOPTERA	ELATERIDAE	Beetle	Y
COLEOPTERA	MELOIDAE	Beetle	Y
COLEOPTERA	MORDELLIDAE	Beetle	Y
DIPTERA	BIBIONIDAE	Fly	Y
DIPTERA	BOMBYLIIDAE	Fly	Y
DIPTERA	CONOPIDAE	Fly	Y
DIPTERA	STRATIOMYIDAE	Fly	Y
DIPTERA	SYRPHIDAE	Fly	Y
DIPTERA	TEPHRITIDAE	Fly	Y
DIPTERA	THEREVIDAE	Fly	Y
HYMENOPTERA	ANDRENIDAE	Bee	Y
HYMENOPTERA	APIDAE	Bee	Y
HYMENOPTERA	BRACONIDAE	Wasp	Y
HYMENOPTERA	CHRYSIDIDAE	Wasp	Y
HYMENOPTERA	COLLETIDAE	Bee	Y
HYMENOPTERA	CRABRONIDAE	Wasp	Y
HYMENOPTERA	HALICTIDAE	Bee	Y
HYMENOPTERA	LEUCOSPIDAE	Wasp	Y
HYMENOPTERA	MEGACHILIDAE	Bee	Y
HYMENOPTERA	MELLITIDAE	Bee	Y
HYMENOPTERA	POMPILIDAE	Wasp	Y
HYMENOPTERA	SCOLIIDAE	Wasp	Y
HYMENOPTERA	SPHECIDAE	Wasp	Y
HYMENOPTERA	TENTHREDINIDAE	Wasp	Y
HYMENOPTERA	TIPHIIDAE	Wasp	Y
LEPIDOPTERA	COLEOPHORIDAE	Moth	Y
LEPIDOPTERA	CRAMBIDAE	Moth	Y
LEPIDOPTERA	EREBIDAE	Moth	Y
LEPIDOPTERA	GELECHIIDAE	Moth	Y
LEPIDOPTERA	GEOMETRIDAE	Moth	Y
LEPIDOPTERA	GRACILLARIIDAE	Moth	Y
LEPIDOPTERA	HESPERIIDAE	Butterfly	Y
LEPIDOPTERA	LYCAENIDAE	Butterfly	Y
LEPIDOPTERA	NEPTICULIDAE	Moth	Y
LEPIDOPTERA	NOCTUIDAE	Moth	Y
LEPIDOPTERA	NOTODONTIDAE	Moth	Y
LEPIDOPTERA	NYMPHALIDAE	Butterfly	Y
LEPIDOPTERA	PAPILIONIDAE	Butterfly	Y
LEPIDOPTERA	PIERIDAE	Butterfly	Y
LEPIDOPTERA	PSYCHIDAE	Moth	Y
LEPIDOPTERA	PTEROPHORIDAE	Moth	Y
LEPIDOPTERA	PYRALIDAE	Moth	Y
LEPIDOPTERA	SPHINGIDAE	Moth	Y
LEPIDOPTERA	TINEIDAE	Moth	Y
LEPIDOPTERA	TORTRICIDAE	Moth	Y
LEPIDOPTERA	YPONOMEUTIDAE	Moth	Y
LEPIDOPTERA	ZYGAENIDAE	Moth	Y
